# Supplementary material for: Gut Microbiome Alterations During HIV/SIV Infection: Implications for HIV Cure
Source: Front Microbiol. 2019 May 22;10:1104. doi: 10.3389/fmicb.2019.01104 (PMC6539195; doi:10.3389/fmicb.2019.01104)
Supplement: Supplementary file 1 [file Table_1.xlsx]

## Sheet: Sheet1
Supplementary Table 1: Major findings from microbiome studies in HIV and SIV infection
Reference		Infection	Stage	Therapy	Sample	Findings	Correlations to immune status
#17	Gori et al. (2008)	HIV	Primary	Naïve	Stool	HIV increased P. aeruginosa, C. albicans and decreased bifidobacteria, lactobacilli.	HIV and Calprotectin (inflammation)
#16	Ellis et al. (2011)	HIV	Chronic	Naïve/ Therapy	Stool	HIV trend of increase in Enterobacteriales.	Bacterial load and duodenal CD4+ and CD8+ T cell activation
#44	McHardy et al. (2013)	HIV	Chronic	Naïve/ Therapy	Sponge after enema	HIV increased Peptostreptococcus, Anarococcus, Porphyromas, and Fusobacterium.	Metagenomic pathways and HIV status/ART use
						HIV decreased alpha diversity, Clostridiales (Lachnospira, Coprococcus, Roseburia), Alistipes.
#45	Lozupone et al. (2013)	HIV	Primary/ Chronic	Naïve/ Therapy	Stool	Subtle changes in primary HIV infection.	Erypsipelotricheaea and TNF-alpha production
						Chronic HIV associated with increased Prevotela, Catenibacterium, Bulleidia, Dialister, Misuokella, Erysipelotrichaea, and decresed Bacteroietes, Alistipes, Parabacteroidetes.
						ART did not restore microbiota.
#31	Vujkovic-Cvijin et al. (2013)	HIV	Chronic/LTNP	Naïve/ Therapy	Rectal biopsy	HIV increased Protobacteria and Erypsipelotrichaeae, reduced Bacteroidia and Clostridia (Bacteroidetes and Alistipes). Dysbiosis is unresolved with ART.	Dysbiosisand kynuerenine pathway, IL-6 production
#46	Dillon et al. (2014)	HIV	Chronic	Naïve	Stool, Colon biopsy, Rectal swab	HIV increased Proteobacteria and Prevotella and decreased Firmicutes and Bacteroidetes in colon biopsy samples. No changes seen in rectal swabs and stool.	Prevotella and colonic T cells and dendritic cell activation
#40	Perez-Santiago et al. (2013)	HIV	Primary	Therapy	Rectal biopsy	Lactobacillales associated with optimal immune recovery in early HIV infection.	Lactobacillalesand reduced microbial translocation, lower viral loads, and higher CD4+ T cell %
#63	Mutlu et al. (2014)	HIV	Chronic	Therapy	Colon biopsy	HIV reduced bacterial diversity and increased Brachyspira, Campylobacter, Catenibacterium, Escherichia, unclassified Enterobacteriaceae, Fusobacteriaceae, Prevotella.	IL-6, lipoteichoic acid and dysbiosis in HIV
#64	Vazquez-Castellano et al. (2014)	HIV	Chronic	Therapy	Stool	HIV increased Prevotella and Succinovibri and decreased Bacteroidetes, Facaelibacterium.	Metabolic pathways (LPS synthesis, ribosome, tryptophan, fatty acid synthesis) and markers of immune dysfunction
#62	Nowak et al. (2015)	HIV	Chronic/LTNP	Naïve/ Therapy	Stool	No significant bacterial changes associated with HIV. Naïve HIV individuals had decreased alpha diversity and increase in Lactobacilliaceae, no change in Prevotella.	Bacterial alpha diversity and CD4+ T cell counts, microbial translocation, and monocyte activation
						ART use decreased alpha diversity, increased beta diversity, reduced Firmicutes, and decreased Prevotella.
						LTNP had higher Bacteroidetes, lower Actinobacteria and Proteobacteria.
#61	Dinh et al. (2015)	HIV	Chronic	Therapy	Stool	HIV associated with increase in Proteobacteria, Gammaproteobacteria, Enterobacteriales, Enterobacteriaceae, Erypsipelotrichi, Erysipelotrichales, Barnesiella, and decrease in Rikenellaceae and Alistipes.	Enterobacteriaceae and sCD14, Gammaproteobacteria and Enterobacteriales with inflammatory markers
#47	Ling et al. (2016)	HIV	Chronic	Therapy	Stool	HIV associated with increased Proteobacteria, Firmicutes, Prevotella, and decreased Bacteroidetes.	Phascolarctobacterium, Clostridium XIVb, Dialster, Megamonas associated with inflammation (TNF-alpha, IL-6, IL-22)
						ART does not restore bacterial composition and diversity, increase in Prevotella, Facaelibacterium, Alistipes, Dialister, decrease in Megamonas, Blautia, Clustridium XVII, Enterococcus.
#48	Noguera-Julian et al. (2016)	HIV	Chronic	Therapy	Stool	HIV+ MSM have more Prevotella and richer microbiota, while non-MSM had more Bacteroidetes, independent of HIV status.	N/A
#66	Pinto-Cardoso et al. (2017)	HIV	Chronic	Therapy	Stool	HIV individuals on ART had reduced Faecalibacerium prausnitzii and Ruminococcaceae.	Protease inhibitor-based ART regimens and microbial translocation and gut endothelial damage
#67	Villanueva-Millan et al. (2017)	HIV	Chronic	Therapy	Stool	HIV individuals on integrase strand transfer inhibitors-based ART regiments fully restore gut microbiome richness to levels comparable with HIV-uninfected individuals.	Protease inhibitor-based ART regimens and microbial translocation and gut endothelial damage due to increased inflammation
#65	Nowak et al. (2017)	HIV	Chronic	Naïve/ Therapy	Rectal swab	HIV infected individuals exhibited litle change in rectal microbiota.	N/A
						ART use decreased Bacteroidetes and Prevotella, and increased pathogenic bacteria (Peptoniphilus, Finegoldia, Anaerococcus, Campylobacter).
#43	McKenna et al. (2008)	SIV in RM	Primary/Chronic	Naïve	Stool	No clustering associated with SIV.	Dysbiosis associated with colitis
#36	Handley et al. (2012)	SIV in RM	Chronic	Naïve	Stool	No clear bacterial association with SIV	SIV increased sequences of other viruses
#51	Moeller et al. (2013)	SIV in Cpz	Primary/Chronic	Naïve/ Therapy	Stool	SIV increased Sarcina, Staphylococcus, Selenococcus, Tetragenococcus.	N/A
#50	Klase et al. (2015)	SIV in RM/PTM	Primary/Chronic	Naïve/ Therapy	Stool	SIV decreased Proteobacteria in chronic infection, and gradual decrease in Lactobacillus. ART use induced changes that normalized after 2 weeks.	Increased microbial translocation in SIV
#42	Vujkovic-Cvijin et al. (2015)	SIV in RM/PTM	Primary/Chronic	Naïve/ Therapy	Stool	Primary SIV decreased alpha diversity and increased beta diversity at 2 wpi, but returned to normal at 8wpi.	SIV associated with increased kynurenine
						SIV induced consistent depletion of Lactobacillus and Streptococcus spp.
#26	Glavan et al. (2016)	SIV in RM	Primary/Chronic	Naïve	Jejunum	Primary SIV: increased Proteobacteria and decreased Firmicutes.	Decreased PRR expression associated with increased pathogenic bacteria
						Chronic SIV: increased Myoplasmataceae, decreased Firmicutes.
